# Supplementary material for: Preparation of a High-Performance Asymmetric Supercapacitor by Recycling Aluminum Paper and Filter Components of Heated Tobacco
Source: Materials (Basel). 2023 Sep 28;16(19):6454. doi: 10.3390/ma16196454 (PMC10573335; doi:10.3390/ma16196454)
Supplement: Supplementary file 1 [file materials-16-06454-s001.zip]

Archive with 1 entries (1 files):
- materials-2585689-supplementary.pdf
